# Supplementary material for: Clonal Lineages and Virulence Factors of Carbapenem Resistant E. coli in Alameda County, California, 2017–2019
Source: Antibiotics (Basel). 2022 Dec 10;11(12):1794. doi: 10.3390/antibiotics11121794 (PMC9774732; doi:10.3390/antibiotics11121794)
Supplement: Supplementary file 1 [file antibiotics-11-01794-s001.zip]

Archive with 1 entries (1 files):
- antibiotics-1913001-supplementary.pdf
